# Supplementary material for: Natural variation in life history strategy of Arabidopsis thaliana determines stress responses to drought and insects of different feeding guilds
Source: Mol Ecol. 2017 Apr 6;26(11):2959–77. doi: 10.1111/mec.14100 (PMC5485070; doi:10.1111/mec.14100)
Supplement: Supplementary file 2 — Data S1 Data used for downstream analysis. Columns A&B present the unique identifiers for each accession. Column C represents the genetic groups (See M&M, section: Genetic diversity in European accessions from the Hapmap population). Columns D‐J present the variables that capture the response of each accession to the corresponding stress (See M&M, section: Statistical analysis). [file MEC-26-2959-s002.xlsx]

## Sheet: Supplementary Data1
Supplementary Data1. Data used for downstream analysis. Columns A&B present the unique identifiers for each accession. Column C represents the genetic groups (See M&M, section: Genetic diversity in European accessions from the Hapmap population). Columns D-J present the variables that capture the response of each accession to the corresponding stress (See M&M, section: Statistical analysis). Colu…
Genetic variables			Abiotic and Biotic stress Variables							Life history variables			Geographical variables			Climate variables
Genotype	Name	Clusters	Drought	P. rapae	Drought&Pieris	Botrytis&Pieris	P. xyllostella	Thrips	Aphid_reproduction	Flowering time	ft_na_vern	type	Latitude	Longitude	Elevation	Annual_precipitation	Annual_rhum	Annual_aridit	PET_m3	PET_ m4	PET_m5	PET_m6	Min_Temperature	Max_Temperature	Annual_mean_temperature
CS28091	Boot-1	1	37.0786	23.2891	48.6293	7.99028	-17.2555	7.77646	20.2698	22	8	summer	54.4	-3.2667	209	1002	85	16534	33	59	91	106	-2	190	85
CS28193	Com-1	1	15.1418	45.9044	36.4632	22.9663	0.105716	15.0454	19.991	23	13	summer	49.42	2.823	76	619	79	7682	49	78	114	132	0	236	105
CS28620	PHW-20	1	24.0713	34.4125	44.4096	23.304	-1.33893	12.0414	15.7531	24	13	summer	51.29	0.0565	157	717	86	10240	40	63	97	117	2	217	95
CS28622	PHW-22	1	22.029	26.7925	61.0278	18.3013	42.9453	24.4128	26.9333	21	12	summer	51.42	-1.7167	186	700	84	10248	39	63	95	114	0	209	94
CS28631	PHW-31	1	13.1935	28.7746	71.5248	45.1227	NA	19.5622	NA	75	20	winter	51.47	-3.2	42	984	85	15038	38	64	93	109	18	209	103
CS28645	Pn-0	1	15.804	8.16991	32.0064	-1.54801	9.88309	10.1245	44.1192	21	1	summer	48.07	-2.96591	85	856	83	12126	48	70	97	111	29	211	113
CS28692	Rou-0	1	10.6234	38.1596	51.7693	13.9614	NA	21.0254	28.741	29	1	summer	49.44	1.09849	102	658	82	8184	49	77	112	130	9	234	109
CS76107	CAM-16	1	17.0822	50.2333	60.8849	23.5575	52.2323	18.8771	21.6176	22	7	summer	48.27	-4.58333	18	1108	84	16562	46	65	89	102	39	199	112
CS76108	CAM-61	1	4.72126	49.6955	63.4463	30.7276	NA	27.8628	30.991	22	5	summer	48.27	-4.58333	18	1108	84	16562	46	65	89	102	39	199	112
CS76139	Gy-0	1	21.9566	32.2163	29.4809	16.3753	51.7015	19.6388	21.031	25	12	summer	49	2	83	662	78	8088	48	76	111	129	1	232	102
CS76157	LAC-3	1	22.5441	8.94491	35.5756	6.53215	38.1566	20.3219	32.8623	24	5	summer	47.7	6.81667	457	971	77	11870	48	77	114	132	-26	239	93
CS76160	LDV-14	1	22.3125	29.2245	43.409	9.60049	9.97593	13.9141	27.9637	27	16	summer	48.52	-4.06667	101	1055	84	15710	45	65	90	104	32	199	108
CS76161	LDV-25	1	26.4958	28.1785	55	9.85656	19.0649	24.218	26.991	21	12	summer	48.52	-4.06667	101	1055	84	15710	45	65	90	104	32	199	108
CS76162	LDV-34	1	-10.7292	11.8631	16.754	-6.76016	28.0582	15.7713	20.7722	20	5	summer	48.52	-4.06667	101	1055	84	15710	45	65	90	104	32	199	108
CS76163	LDV-58	1	9.3083	31.0703	43.7692	18.6966	26.4087	22.4258	24.3644	20	20	summer	48.52	-4.06667	101	1055	84	15710	45	65	90	104	32	199	108
CS76173	Lm-2	1	37.7017	26.7966	47.172	7.86069	-14.1156	43.8154	30.7377	22	5	summer	48	0.5	99	695	81	8139	52	80	115	135	2	240	106
CS76189	MOG-37	1	18.2662	20.1825	40.4373	7.88207	-16.6935	15.9427	27.6176	23	8	summer	48.67	-4.06667	7	1003	84	15111	45	66	91	104	36	203	112
CS76205	PAR-3	1	26.6477	20.5736	40.0192	8.21174	19.0801	5.38683	31.5799	27	14	summer	46.65	-0.25	171	784	81	9103	55	81	114	134	8	241	112
CS76206	PAR-4	1	16.3089	24.5288	41.4624	-1.67558	22.0416	13.9472	29.5903	22	8	summer	46.65	-0.25	171	784	81	9103	55	81	114	134	8	241	112
CS76207	PAR-5	1	20.9438	47.1174	40.6289	43.9764	20.3453	17.4232	26.1809	75	19	winter	46.65	-0.25	171	784	81	9103	55	81	114	134	8	241	112
CS76214	Pro-0	1	18.2093	42.4031	50.6407	-22.181	26.3808	22.0596	29.3644	19	1	summer	43.25	-6	390	846	74	8938	58	83	112	136	20	245	118
CS76218	Ren-1	1	24.1895	17.4017	27.9648	6.61675	NA	24.9349	19.1111	23	6	summer	48.5	-1.41	59	735	82	9481	49	73	105	121	22	225	112
CS76271	UKID22	1	9.95598	62.4813	73.0856	42.0916	5.94741	28.3571	23.6577	75	8	winter	54.7	-3.4	94	1036	86	17219	33	58	90	105	-2	187	83
CS76273	UKID48	1	11.8526	20.3165	52.7903	13.2639	33.7998	14.4096	24.031	20	5	summer	54.7	-2.7	156	931	85	15854	33	58	90	107	-6	191	82
CS76277	UKNW06-386	1	20.5662	34.7635	66.5265	37.8747	NA	7.09427	33.1809	23	8	summer	54.6	-3.1	353	1043	84	18597	32	57	88	104	-7	187	80
CS76278	UKNW06-436	1	7.72784	43.0726	57.2364	28.2109	31.1474	9.67775	26.6809	75	14	winter	54.7	-3.4	94	1036	86	17219	33	58	90	105	-2	187	83
CS76279	UKNW06-460	1	2.44809	55.4303	64.8813	36.6589	NA	22.0362	24.6809	75	23	winter	54.7	-3.4	94	1036	86	17219	33	58	90	105	-2	187	83
CS76280	UKSE06-062	1	12.4941	32.6644	39.6768	18.6752	38.4292	9.40761	34.4598	75	15	winter	51.3	0.5	89	633	86	8948	41	64	97	116	10	218	102
CS76290	UKSE06-520	1	-11.4452	24.0601	51.729	14.4511	21.2932	14.748	20.217	23	12	summer	51.3	1.1	48	605	85	9218	39	60	92	108	14	212	103
CS76292	UKSW06-202	1	0.673101	69.0953	71.2295	41.0785	61.9743	3.55756	33.6809	75	15	winter	50.4	-4.9	156	1066	86	17855	36	57	81	95	21	195	100
CS76299	VOU-1	1	-0.69775	28.3098	43.0957	14.8263	NA	5.63035	18.031	75	19	winter	46.65	0.166667	80	736	81	8337	56	83	117	138	8	247	113
CS76300	VOU-2	1	10.8026	31.4358	69.4987	23.8843	21.6468	7.64064	20.0799	75	19	winter	46.65	0.166667	80	736	81	8337	56	83	117	138	8	247	113
CS28626	PHW-26	1	-0.188746	21.6084	55.1217	8.05549	-18.8773	4.27511	22.1288	75	20	winter	50.67	-3.8404	237	1067	86	17779	35	58	84	99	14	195	95
CS28628	PHW-28	1	30.8496	36.4139	48.9506	12.9176	8.9419	22.3037	29.9789	32	20	summer	50.35	-3.5833	50	865	84	14492	38	61	87	101	22	203	103
CS76091	An-1	1	32.5453	43.6212	44.4249	14.1359	0.155743	20.5903	29.031	19	1	summer	51.22	4.4	10	781	82	10848	39	66	104	123	-1	220	101
CS76270	UKID101	1	19.4554	30.1536	64.873	23.1356	55.1193	15.9271	27.951	75	20	winter	53.2	-1.4	104	747	84	11117	37	62	96	114	5	208	94
CS28013	Alst-1	1	5.95202	12.7217	45.6647	-3.81736	3.34726	9.48554	36.4789	22	9	summer	54.8	-2.4333	397	1064	88	18376	31	55	85	103	-18	177	69
CS28613	PHW-13	1	22.0602	46.4164	42.0544	18.1908	14.2713	17.6206	24.031	23	12	summer	51.29	0.0565	157	717	86	10240	40	63	97	117	2	217	95
CS28614	PHW-14	1	24.5993	47.6997	63.5987	4.75323	2.95495	9.49588	13.1192	30	16	summer	51.29	0.0565	157	717	86	10240	40	63	97	117	2	217	95
CS76129	Fei-0	1	22.7858	31.9682	57.7063	13.9077	-4.10828	9.57649	31.7377	24	19	summer	40.5	-8.32	388	1205	72	11965	65	90	113	137	39	263	137
CS76198	NFA-10	1	15.0137	44.3737	68.0799	9.34614	9.10726	25.8498	23.801	20	8	summer	51.41	-0.6383	55	692	84	9653	41	66	102	119	-2	226	99
CS76287	UKSE06-429	1	22.9096	27.8568	37.4201	4.01957	5.60776	17.2544	21.3998	20	8	summer	51.3	0.4	98	644	86	9205	41	64	98	116	9	218	101
CS76291	UKSE06-628	1	23.8805	37.5933	48.5852	15.7249	21.8957	12.8414	23.1809	20	12	summer	51.1	0.4	74	694	84	9788	41	64	98	116	9	217	100
CS28018	Ang-0	2	24.0384	33.0575	37.5338	9.1752	3.49951	19.4142	24.6591	25	12	summer	50.3	5.3	250	891	83	12032	41	70	107	126	-11	219	92
CS28049	Ann-1	2	27.5094	11.8097	22.4718	-14.5682	27.6194	13.031	32.8876	75	19	winter	45.9	6.13028	580	927	75	10564	53	82	118	139	-28	259	101
CS28097	Bs-2	2	44.3654	15.6843	-3.38816	-3.38726	-11.873	19.109	28.039	23	12	summer	47.5	7.5	323	823	76	10124	46	76	111	130	-11	241	96
CS28135	Chat-1	2	16.3286	29.8781	32.7456	3.1844	6.33059	14.6837	35.741	20	8	summer	48.07	1.33867	139	642	82	7707	51	80	114	134	1	241	106
CS28158	Cit-0	2	7.16256	26.0044	34.5722	5.06079	66.9469	14.4855	22.4044	75	19	winter	43.38	2.54038	593	808	71	8343	60	85	117	139	4	260	117
CS28165	Co-4	2	29.1687	31.5972	73.6629	27.4145	4.26352	11.1989	32.2266	40	9	summer	40.12	-8.25	377	951	70	8330	73	100	128	155	55	297	158
CS28208	Di-1	2	22.3667	16.4367	45.0752	0.417418	NA	15.8563	26.741	18	5	summer	47	5	205	771	76	8890	55	84	120	136	-11	253	109
CS28277	Ge-1	2	31.8492	23.9572	37.4698	6.61254	-11.5548	29.5315	35.741	25	16	summer	46.5	6.08	1047	1348	76	18921	40	64	97	115	-53	206	65
CS28595	Pa-2	2	32.9225	38.6152	66.2395	4.15769	24.0366	40.3998	26.1865	17	1	summer	38.07	13.22	744	559	75	6485	49	70	104	126	37	268	134
CS28635	PHW-35	2	9.27808	36.738	58.2742	32.4039	-19.088	27.0156	18.4525	75	21	winter	48.61	2.3086	53	635	76	7775	50	80	115	132	5	243	111
CS28636	PHW-36	2	38.6557	31.5424	31.322	6.09566	-1.30223	23.9115	27.6577	21	7	summer	48.61	2.3086	53	635	76	7775	50	80	115	132	5	243	111
CS28637	PHW-37	2	12.3606	60.0836	54.0625	30.0256	21.1819	11.8168	28.1688	40	20	summer	48.61	2.3086	53	635	76	7775	50	80	115	132	5	243	111
CS28640	Pla-0	2	20.4536	73.2662	41.6391	44.8526	7.76702	28.5908	37.0343	38	13	summer	41.5	2.25	195	674	71	7466	58	83	112	126	51	271	152
CS28732	Sg-1	2	40.9672	20.1814	53.9277	8.36033	0.836775	27.5868	31.0711	26	12	summer	47.67	9.5	434	1008	76	12708	46	75	114	130	-32	237	91
CS28760	Tiv-1	2	18.4286	34.7131	57.8813	8.43796	26.5341	14.6552	34.3243	75	16	winter	41.96	12.8	223	878	69	7733	67	97	138	163	17	304	143
CS28787	Uk-1	2	16.0574	28.0891	54.1191	8.15366	NA	21.7712	32.991	34	19	summer	48.03	7.7667	212	806	76	9686	47	79	117	133	-10	251	105
CS28795	Utrecht	2	44.2313	2.67038	4.86512	-16.0935	-15.6849	20.9686	31.031	20	5	summer	52.09	5.1145	-1	807	83	11732	37	60	100	117	-5	214	93
CS28847	Zu-1	2	27.0584	25.4932	11.8364	-10.4634	-7.44344	34.5219	28.4044	20	5	summer	47.37	8.55	471	1091	76	14135	44	73	108	125	-23	233	92
CS76087	Ag-0	2	14.2684	27.5562	42.1709	11.0069	8.11646	12.8024	21.301	75	19	winter	45	1.3	221	887	77	9134	63	92	126	147	3	259	118
CS76089	ALL1-2	2	4.25106	23.4696	52.2825	13.0324	-17.3025	19.657	24.3243	49	16	summer	45.27	1.48333	323	947	78	9584	63	91	126	146	-1	253	112
CS76090	ALL1-3	2	-5.49412	16.7311	34.2725	4.85093	57.5045	9.43878	16.2843	75	15	winter	45.27	1.48333	323	947	78	9584	63	91	126	146	-1	253	112
CS76095	Belmonte-4-94	2	19.6248	30.5166	68.8477	28.29	35.8062	11.8492	22.3644	48	16	summer	42.12	12.4833	253	819	68	7621	64	93	133	157	27	302	147
CS76101	Br-0	2	4.35145	4.58182	18.5444	-10.3299	14.9707	26.2199	25.7778	75	12	winter	49.2	16.6166	255	516	76	6294	42	79	121	137	-49	248	90
CS76110	Cen-0	2	-1.87323	51.0546	63.8532	15.2441	18.1865	23.6909	31.1111	25	14	summer	49	0.5	168	711	84	9163	47	73	106	126	0	223	98
CS76115	CUR-3	2	29.0017	37.1197	35.1362	20.0394	23.5737	2.94661	27.951	48	13	summer	45	1.75	538	798	77	7910	66	95	131	152	8	269	125
CS76135	Ge-0	2	-0.304264	29.7752	68.6193	70.3424	8.57682	29.3349	23.4444	75	19	winter	46.5	6.08	1047	1348	76	18921	40	64	97	115	-53	206	65
CS76158	LAC-5	2	18.6049	35.577	57.9797	15.0374	27.7187	15.2198	28.031	26	12	summer	47.7	6.81667	457	971	77	11870	48	77	114	132	-26	239	93
CS76179	Lz-0	2	44.6122	7.6645	30.3	-16.2206	7.82342	26.4336	29.1856	32	13	summer	46	3.3	352	688	78	7470	59	86	122	141	-12	254	107
CS76181	MIB-15	2	26.3686	39.8798	58.5128	29.1273	2.12124	24.0394	24.6577	21	7	summer	47.38	5.31667	213	798	77	9366	54	82	119	135	-12	250	107
CS76183	MIB-28	2	17.3926	36.9704	50.919	0.0791788	1.12282	10.409	25.3644	20	5	summer	47.38	5.31667	213	798	77	9366	54	82	119	135	-12	250	107
CS76184	MIB-84	2	21.1182	42.4177	63.6507	30.6995	39.9179	16.647	25.991	20	7	summer	47.38	5.31667	213	798	77	9366	54	82	119	135	-12	250	107
CS76191	Mrk-0	2	37.8027	40.5855	47.0621	4.22668	-5.24026	12.5297	19.031	27	15	summer	49	9.3	273	671	76	8100	46	80	119	135	-22	239	98
CS76195	Na-1	2	-2.46818	24.8848	49.4445	4.70882	8.97317	36.6219	24.0711	25	12	summer	47.5	1.5	95	661	80	7627	54	83	116	136	3	245	110
CS76204	Pa-1	2	31.0793	34.9121	36.5714	15.2513	35.25	13.8651	NA	75	1	winter	38.07	13.22	744	559	75	6485	49	70	104	126	37	268	134
CS76216	Ra-0	2	34.8287	28.0253	46.7553	3.94947	2.37861	39.9853	22.1111	22	8	summer	46	3.3	352	688	78	7470	59	86	122	141	-12	254	107
CS76221	ROM-1	2	27.49	39.3488	42.32	22.29	19.5002	17.5531	22.6577	75	14	winter	45.53	4.85	239	811	74	8921	57	86	122	143	-11	267	113
CS76252	TOU-A1-115	2	37.952	40.0318	45.8253	-1.26227	NA	26.9258	23.031	20	12	summer	46.67	4.11667	313	745	78	8919	54	81	116	131	-6	248	110
CS76253	TOU-A1-116	2	17.3438	33.7821	51.7511	12.2347	12.4797	22.6282	31.6809	21	12	summer	46.67	4.11667	313	745	78	8919	54	81	116	131	-6	248	110
CS76255	TOU-A1-43	2	19.4729	14.9947	27.2348	-16.5634	10.5602	13.5343	31.8998	36	14	summer	46.67	4.11667	313	745	78	8919	54	81	116	131	-6	248	110
CS76256	TOU-A1-62	2	32.9979	28.2358	57.1061	10.5014	8.86801	20.2843	24.4598	19	5	summer	46.67	4.11667	313	745	78	8919	54	81	116	131	-6	248	110
CS76258	TOU-A1-96	2	36.3559	15.144	24.2312	-1.37195	-0.460725	9.83706	25.6977	21	7	summer	46.67	4.11667	313	745	78	8919	54	81	116	131	-6	248	110
CS76259	TOU-C-3	2	8.32725	32.1335	64.5188	6.4665	1.56851	6.63619	33.217	43	15	summer	46.67	4.11667	313	745	78	8919	54	81	116	131	-6	248	110
CS76260	TOU-E-11	2	26.5621	26.7613	33.9535	-0.723371	-9.36964	17.122	23.6977	41	15	summer	46.67	4.11667	313	745	78	8919	54	81	116	131	-6	248	110
CS76261	TOU-H-12	2	18.7072	36.7564	64.3557	34.0268	11.0557	9.77646	30.3644	75	16	winter	46.67	4.11667	313	745	78	8919	54	81	116	131	-6	248	110
CS76263	TOU-I-17	2	22.2322	14.4936	76.5748	10.3835	13.4509	10.8336	37.3644	23	7	summer	46.67	4.11667	313	745	78	8919	54	81	116	131	-6	248	110
CS76264	TOU-I-2	2	-10.8197	-5.03259	31.6173	-9.85164	24.13	10.4369	30.951	41	14	summer	46.67	4.11667	313	745	78	8919	54	81	116	131	-6	248	110
CS76265	TOU-I-6	2	39.8516	33.085	57.6907	24.2239	48.0208	10.0968	23.6977	39	15	summer	46.67	4.11667	313	745	78	8919	54	81	116	131	-6	248	110
CS76266	TOU-J-3	2	30.1454	29.0992	49.3982	26.7757	-10.1398	11.6219	24.6176	75	19	winter	46.67	4.11667	313	745	78	8919	54	81	116	131	-6	248	110
CS76267	TOU-K-3	2	-0.0190118	48.5482	50.436	43.1038	37.8958	12.8297	20.5199	75	16	winter	46.67	4.11667	313	745	78	8919	54	81	116	131	-6	248	110
CS76301	Wei-0	2	31.6383	19.2987	51.4174	-3.40959	-24.8619	25.5259	36.4044	19	1	summer	47.25	8.26	598	1172	76	16137	41	68	100	117	-31	219	82
CS28459	Li-6	2	16.5384	51.824	49.9893	19.5637	17.9182	29.5998	30.031	45	16	summer	50.38	8.0666	160	641	77	8261	42	74	112	130	-19	232	94
CS28779	Tscha-1	2	30.7331	11.2369	58.7108	-13.7652	14.6738	19.2414	38.4044	26	16	summer	47.07	9.9042	1720	1066	81	13515	46	74	108	125	-55	224	80
CS28788	Uk-2	2	42.4434	22.7183	47.9579	-5.10801	21.0402	24.0726	39.0711	21	5	summer	48.03	7.7667	212	806	76	9686	47	79	117	133	-10	251	105
CS28822	Wl-0	2	25.7423	6.22246	54.9089	-9.97568	-5.77141	24.6518	31.7955	24	12	summer	47.93	10.8134	668	1003	75	13693	41	68	103	118	-47	214	75
CS28848	Ors-1	2	38.0946	40.0962	24.3342	23.9356	18.1905	35.9401	34.241	44	16	summer	44.72	22.3955	171	619	76	6438	52	90	132	150	-33	279	111
CS28849	Ors-2	2	-6.16767	34.1779	43.8555	32.365	7.04096	16.8674	29.0711	50	19	summer	44.72	22.3955	171	619	76	6438	52	90	132	150	-33	279	111
CS28163	Co-2	2	-2.39237	46.7488	44.994	13.7604	24.7997	17.4777	24.9333	30	9	summer	40.12	-8.25	377	951	70	8330	73	100	128	155	55	297	158
CS28527	Nc-1	2	14.6991	45.7842	49.3359	16.5271	27.0103	26.9946	26.3644	23	12	summer	48.62	6.25	245	751	79	9339	46	75	111	130	-16	237	96
CS76088	Alc-0	2	13.9072	45.025	56.8861	25.0904	49.25	26.9531	27.031	75	13	winter	40.31	-3.22	738	456	63	4188	67	91	131	159	2	305	128
CS76106	C24	2	12.0084	25.3634	58.0613	17.4168	9.33749	29.3879	27.0711	27	5	summer	41.25	-8.45	246	1253	74	12723	65	90	111	132	42	253	138
CS76148	JEA	2	-25.9389	38.6657	57.4869	36.6139	NA	37.5178	29.1809	75	13	winter	43.68	7.33333	196	0	69	NA	NA	NA	NA	NA	0	0	0
CS76182	MIB-22	2	7.01424	35.4047	63.2309	40.9785	19.0017	0	20.2843	31	15	summer	47.38	5.31667	213	798	77	9366	54	82	119	135	-12	250	107
CS76190	Mr-0	2	-0.108074	43.4255	75.9665	49.8067	22.3032	7.95312	18.7778	75	15	winter	44.15	9.65	187	0	72	10232	57	83	115	130	0	0	0
CS76262	TOU-H-13	2	33.3014	6.99202	36.9893	-10.1724	7.98281	26.831	23.3998	22	8	summer	46.67	4.11667	313	745	78	8919	54	81	116	131	-6	248	110
CS76094	Bay-0	2	21.2694	12.3439	41.1085	-23.9959	-2.3666	38.9712	31.4044	19	5	summer	49	11	542	776	78	10237	41	71	109	126	-48	223	76
CS28051	Arby-1	3	22.2844	59.6967	66.8672	63.1788	NA	13.9296	28.741	75	22	winter	59.43	16.7999	5	560	85	9490	22	51	98	123	-68	218	62
CS28280	Gie-0	3	41.1211	30.0398	34.8887	7.97057	12.8183	35.1946	26.1688	24	19	summer	50.58	8.67825	212	693	78	9020	42	73	113	131	-23	235	93
CS28343	Hau-0	3	14.2254	41.7625	54.0442	4.7101	-2.09714	25.7921	24.039	75	23	winter	55.68	12.5686	19	622	83	10402	27	54	92	111	-20	210	84
CS28345	Hh-0	3	19.5675	53.1979	68.9009	26.472	NA	17.8232	36.6977	71	19	summer	54.42	9.88682	10	793	83	13112	28	55	91	112	-18	204	81
CS28364	Je-0	3	27.4012	31.312	49.5883	25.2116	NA	16.905	34.7377	51	16	summer	50.93	11.587	221	561	79	7460	39	71	113	129	-24	229	87
CS28743	Sp-0	3	23.4144	25.681	42.2413	10.1697	11.7204	21.6388	35.6977	27	12	summer	52.53	13.181	39	570	77	7600	37	71	115	134	-32	238	91
CS28750	Ste-0	3	14.6829	35.6246	53.9344	22.0794	4.97618	26.5384	31.3644	28	13	summer	52.61	11.8558	40	533	80	7423	36	67	110	127	-24	230	89
CS28759	Ting-1	3	34.0459	36.8848	47.4408	26.6401	2.93992	48.9674	26.4044	71	19	summer	56.5	14.9	143	632	84	10658	25	53	95	115	-42	205	67
CS28814	Wc-2	3	37.1108	18.5707	34.7054	7.25085	7.16423	41.0154	30.3243	28	19	summer	52.6	10.0667	39	652	81	8822	37	70	112	131	-21	227	88
CS76092	App1-16	3	22.1841	23.2662	62.1371	19.8418	NA	33.5627	31.3644	75	19	winter	56.33	15.9667	24	537	84	9179	25	52	93	113	-31	211	77
CS76093	Bå1-2	3	36.4783	20.6392	36.644	-0.477944	NA	20.792	32.0711	22	12	summer	56.4	12.9	139	806	84	15075	27	47	81	100	-51	193	68
CS76102	Brö1-6	3	20.3649	16.2882	42.2222	3.94507	44.9142	12.5063	20.5943	75	19	winter	56.3	16	5	535	84	9098	24	53	93	113	-31	212	77
CS76117	Dra3-1	3	10.6855	30.0183	42.0219	12.56	NA	25.0339	30.031	75	20	winter	55.76	14.12	63	615	83	11206	24	49	83	104	-27	198	75
CS76131	Fjä1-2	3	18.5191	53.1113	48.8893	27.9285	NA	44.6206	29.0199	75	19	winter	56.06	14.29	23	599	83	10637	25	51	87	108	-27	205	77
CS76132	Fjä1-5	3	25.5374	23.719	37.9696	9.28717	0.0924783	34.418	31.031	75	16	winter	56.06	14.29	23	599	83	10637	25	51	87	108	-27	205	77
CS76142	Hov4-1	3	2.71264	63.3335	65.3389	41.8498	NA	24.5145	19.4444	75	22	winter	56.1	13.74	59	681	84	12273	26	50	87	107	-32	203	76
CS76143	Hovdala-2	3	-9.41099	35.1334	52.1701	-5.73883	29.2925	39.2544	37.8787	25	16	summer	56.1	13.74	59	681	84	12273	26	50	87	107	-32	203	76
CS76156	Nordborg	3	15.1758	43.2133	66.1814	9.03349	-17.5947	27.8752	27.64	75	19	winter	55.71	13.196	44	660	84	11743	26	51	85	105	-29	200	77
CS76166	Liarum	3	19.311	35.5024	75.5462	28.0359	56.0164	37.0803	27.031	69	19	summer	55.95	13.85	110	679	84	12206	25	49	85	105	-33	198	72
CS76167	Lillö-1	3	6.22387	15.6076	48.2552	3.46051	14.1952	12.4206	28.3644	75	21	winter	56.15	15.7844	2	0	85	NA	NA	NA	NA	NA	0	0	0
CS76169	Lis-1	3	23.1657	28.8975	32.5463	-5.31124	28.0344	28.4251	23.6977	37	19	summer	56	14.7	13	0	84	NA	NA	NA	NA	NA	0	0	0
CS76170	Lis-2	3	25.59	19.1359	35.4372	-7.31869	-9.17149	33.057	28.89	75	16	winter	56	14.7	13	0	84	NA	NA	NA	NA	NA	0	0	0
CS76200	Ömö2-1	3	11.6914	34.6956	62.5562	31.1266	34.8946	19.4536	23.031	75	20	winter	56.14	15.78	2	0	85	NA	NA	NA	NA	NA	0	0	0
CS76201	Ör-1	3	-4.81207	52.5732	86.5297	50.2806	-3.68621	16.4447	27.1809	75	21	winter	56.45	16.11	7	520	85	8781	25	53	94	114	-31	213	77
CS76203	Oy-0	3	34.2937	48.6587	59.8935	18.0557	-8.87157	29.6622	31.7778	22	19	summer	60.23	6.13	74	0	77	NA	NA	NA	NA	NA	0	0	0
CS76219	Rev-2	3	9.13693	39.6724	61.587	16.5859	-19.0293	27.379	19.1319	75	19	winter	55.7	13.4	51	667	84	11978	26	50	85	106	-28	201	78
CS76229	Sparta-1	3	50.065	28.6724	39.868	13.2808	21.1283	29.8273	34.6809	75	23	winter	55.71	13.0489	2	630	84	10998	27	52	86	107	-27	203	80
CS76233	T1040	3	11.9775	34.8401	51.7138	26.1664	45.8727	41.7077	27.3243	75	21	winter	55.65	13.2147	25	641	84	11287	26	51	86	107	-26	203	80
CS76234	T1060	3	-3.23649	25.9615	40.4711	-6.81949	28.1453	19.1765	37.031	75	20	winter	55.65	13.2225	25	642	84	11285	26	51	86	107	-26	203	80
CS76235	T1080	3	27.549	50.722	64.4182	31.9468	22.6057	15.1804	20.9561	75	26	winter	55.66	13.2178	25	641	84	11305	26	51	86	107	-26	203	80
CS76236	T1110	3	8.1226	27.4207	48.8141	31.2184	7.75094	31.596	31.991	75	23	winter	55.6	13.2	25	649	84	11340	26	51	86	106	-27	201	77
CS76237	T1130	3	-22.8223	87.805	70.1953	87.0326	NA	0	NA	75	26	winter	55.6	13.2	25	649	84	11340	26	51	86	106	-27	201	77
CS76238	T510	3	16.2287	25.3243	67.4503	19.7752	49.9721	21.2803	27.257	75	20	winter	55.79	13.1233	27	648	83	11428	27	51	86	107	-27	203	80
CS76240	T620	3	-1.86886	35.0196	60.1796	10.8106	58.8485	21.8868	22.031	75	19	winter	55.7	13.2	44	648	84	11448	26	51	86	106	-27	202	79
CS76241	T690	3	20.8576	19.0522	40.8441	20.6333	NA	26.2562	29.3243	75	NA	winter	55.84	13.3092	87	686	84	12228	26	50	86	106	-31	201	76
CS76245	TDr-1	3	4.62348	20.742	48.3945	8.12203	-4.88017	39.2699	31.7955	24	12	summer	55.77	14.1386	63	613	83	11245	24	49	83	104	-27	198	75
CS76247	TDr-18	3	30.1034	48.1598	51.7141	11.2001	18.4695	25.2205	22.1288	75	19	winter	55.77	14.1208	63	614	83	11243	24	48	84	103	-27	199	75
CS76248	TDr-3	3	29.3987	16.1139	45.0372	-1.89044	0.324927	23.8544	39.1688	31	13	summer	55.77	14.1381	63	613	83	11245	24	49	83	104	-27	198	75
CS76249	TDr-8	3	13.1751	26.888	49.6771	5.08323	64.2445	17.6232	25.4221	75	26	winter	55.77	14.1342	63	613	83	11245	24	49	83	104	-27	198	75
CS76250	Tomegap-2	3	-3.49662	36.4374	47.121	10.6407	NA	28.805	24.9789	75	19	winter	55.7	13.2	44	648	84	11448	26	51	86	106	-27	202	79
CS76294	Ull2-5	3	16.0187	32.3923	35.9378	49.6407	NA	24.8365	24.9941	75	19	winter	56.06	13.9707	68	640	84	11247	26	51	88	108	-30	204	76
CS76295	Ull3-4	3	19.6643	39.3801	59.3162	2.80398	19.9897	25.9082	31.1688	75	22	winter	56.06	13.97	68	640	84	11247	26	51	88	108	-30	204	76
CS76298	Vår2-1	3	9.04236	45.3158	65.564	57.0184	NA	12.6049	15.8658	75	19	winter	55.58	14.334	-11	566	84	10519	24	48	81	102	-19	201	80
CS76239	T540	3	18.6602	50.019	44.3081	15.0073	NA	24.1674	27.6577	75	19	winter	55.8	13.1044	27	653	83	11499	27	51	86	106	-29	203	79
CS28575	Nw-2	4	14.583	26.5861	47.9785	5.83704	-19.4305	6.12931	37.4477	19	5	summer	50.5	8.5	239	745	78	9892	40	71	109	127	-26	226	86
CS28823	Ws	4	19.1815	14.6414	44.1395	5.94604	25.0008	37.0777	35.241	18	5	summer	52.3	30	130	624	80	8398	28	67	119	139	-100	242	67
CS76174	Lom1-1	4	14.5491	69.1927	47.0535	51.5734	23.5832	31.4102	26.3644	18	5	summer	56.09	13.9	45	655	84	11713	26	50	87	108	-30	204	76
CS28007	Aa-0	4	27.943	31.8541	60.7805	24.2215	13.5913	15.979	23.8532	26	15	summer	50.92	9.57073	413	736	80	10068	38	69	107	126	-37	216	79
CS28053	Ba-1	4	26.4044	21.6088	32.2448	2.15204	18.8944	23.8362	NA	19	5	summer	56.55	-4.79821	358	1824	89	33467	30	53	83	100	-12	180	76
CS28063	Be-1	4	-1.29498	13.2828	29.8742	-28.5539	-0.462709	35.4803	20.241	75	6	winter	49.68	8.6161	166	636	76	7676	47	80	121	138	-19	247	100
CS28099	Bsch-0	4	31.4179	22.589	54.4218	8.6271	5.58863	23.9635	37.6977	22	8	summer	40.02	8.6667	146	580	69	5715	63	87	121	141	68	295	166
CS28128	Ca-0	4	-10.8023	10.228	24.9193	8.41136	15.861	22.8966	23.7859	20	5	summer	50.3	8.26607	290	654	77	8567	42	73	111	128	-22	230	90
CS28200	Da-0	4	28.8126	27.7939	51.2043	12.5566	-16.2712	40.2648	24.4044	22	5	summer	49.87	8.65081	137	653	77	8022	46	79	120	137	-27	244	95
CS28202	Db-0	4	32.7898	41.2631	35.1153	23.0268	2.83394	25.6252	27.0165	22	7	summer	50.31	8.324	290	794	77	10152	39	69	106	124	-33	213	78
CS28210	Do-0	4	31.7961	9.86694	45.3767	-3.8851	21.0568	9.01992	25.031	75	16	winter	50.72	8.2372	408	849	78	12230	37	67	102	119	-27	213	81
CS28236	Ep-0	4	20.7455	40.5314	42.1251	-4.71443	-5.76951	23.057	NA	20	8	summer	50.17	8.38912	400	796	77	10725	39	68	105	122	-35	214	77
CS28252	Fi-1	4	24.2574	33.9135	64.6211	0.602423	-7.9167	22.418	26.3644	19	5	summer	50.5	8.0167	326	691	77	9247	41	72	109	127	-19	227	91
CS28268	Fr-4	4	35.0848	13.965	49.8584	10.4271	47.1688	23.566	30.7377	22	12	summer	50.11	8.6822	125	648	78	7990	46	78	118	137	-16	248	100
CS28274	Ga-2	4	23.5932	23.0922	44.5801	8.92281	14.2826	19.7418	36.5422	19	12	summer	50.3	8	255	772	77	10322	39	68	105	122	-31	212	79
CS28332	Gu-1	4	48.7914	30.2536	29.1192	14.0009	9.12167	31.7245	29.3243	19	5	summer	50.3	8	255	772	77	10322	39	68	105	122	-31	212	79
CS28382	Kelsterbach-2	4	28.7374	22.2661	46.3884	8.90661	12.5983	39.6355	22.241	24	8	summer	50.07	8.5333	99	615	77	7596	45	78	117	136	-21	244	98
CS28394	Kl-5	4	37.2854	19.7917	21.2269	12.4601	-7.19557	16.1187	38.6577	19	5	summer	50.95	6.9666	61	772	77	9974	43	74	115	132	-8	235	101
CS28419	Kr-0	4	27.1976	24.966	37.2029	7.6335	42.2575	36.3187	33.991	19	12	summer	51.33	6.55934	48	802	79	10636	40	72	112	129	-6	231	101
CS28420	Kro-0	4	31.0042	32.0039	55.77	18.5092	NA	36.1816	37.241	19	8	summer	50.07	8.96617	118	635	78	7762	46	79	120	138	-20	247	100
CS28454	Li-3	4	48.9131	10.9948	3.6226	0.977039	3.41265	15.7505	30.6977	20	8	summer	50.38	8.0666	160	641	77	8261	42	74	112	130	-19	232	94
CS28457	Li-5:2	4	-12.4133	23.7413	42.4448	-1.86303	21.1485	17.1635	35.9333	75	15	winter	50.38	8.0666	160	641	77	8261	42	74	112	130	-19	232	94
CS28461	Li-7	4	26.2096	36.8773	45.345	1.27149	12.7579	16.096	32.8755	22	8	summer	50.38	8.0666	160	641	77	8261	42	74	112	130	-19	232	94
CS28492	Mh-0	4	18.6772	56.19	53.8001	24.0044	-17.5945	31.3278	31.991	20	8	summer	50.95	7.5	242	877	78	12347	38	68	103	121	-20	214	86
CS28573	Nw-0	4	1.0648	34.2782	56.3867	2.52735	27.6702	20.0542	24.741	20	12	summer	50.5	8.5	239	745	78	9892	40	71	109	127	-26	226	86
CS28580	Ob-1	4	48.8883	21.9684	37.7693	-3.08199	9.52031	16.4751	32.4525	19	5	summer	50.2	8.5833	306	670	78	8639	44	75	114	132	-22	238	94
CS28587	Or-0	4	3.94044	24.1319	28.7504	5.87914	NA	21.9738	23.1688	20	5	summer	50.38	8.01161	160	652	77	8548	42	73	111	129	-18	229	93
CS28651	Pr-0	4	35.0164	39.0361	38.1096	12.3682	10.6083	0	29.9333	21	8	summer	50.14	8.60706	107	633	77	7935	46	77	117	136	-19	245	98
CS28734	Sh-0	4	2.28518	21.1212	30.9677	14.6816	0.0658418	48.8855	NA	20	5	summer	51.68	10.2144	237	715	80	9655	38	69	107	128	-32	215	82
CS28739	Si-0	4	19.3966	51.69	58.7805	30.209	17.5188	30.8803	32.991	23	12	summer	50.87	8.02341	350	816	79	11742	38	68	104	122	-21	219	87
CS76103	Bu-0	4	28.0562	23.5775	22.5401	-0.827806	8.44307	19.2249	27.0711	21	9	summer	50.5	9.5	352	745	80	10299	40	71	107	127	-43	217	79
CS76140	Hi-0	4	28.724	35.8936	58.3583	17.3386	21.1696	32.0414	21.301	19	1	summer	52	5	-3	799	84	11730	37	59	99	116	-3	213	94
CS76152	Kelsterbach-4	4	40.2165	32.3094	42.1449	-3.69708	8.58973	31.5751	29.031	22	8	summer	50.07	8.5333	99	615	77	7596	45	78	117	136	-21	244	98
CS76155	Köln	4	-11.1917	31.4675	40.3049	5.06959	-9.22953	14.3593	28.5943	23	6	summer	51	7	78	781	77	10077	43	74	115	132	-8	236	101
CS76159	Lc-0	4	8.71124	54.3846	44.8844	44.2392	NA	11.47	29.7778	21	5	summer	57	-4	436	1342	86	26082	26	45	73	95	-48	167	47
CS76192	Mt-0	4	41.6243	37.6545	53.0247	25.602	NA	25.9518	31.031	19	5	summer	32.34	22.46	305	132	66	1044	92	119	148	158	60	286	175
CS76193	Mz-0	4	34.2527	21.915	27.0042	13.1903	20.0143	16.7115	16.031	20	6	summer	50.3	8.3	290	735	77	9726	40	70	107	125	-29	220	83
CS76197	Nd-1	4	24.4827	15.4274	30.0078	10.2866	4.68443	10.8526	NA	19	5	summer	50	10	288	641	79	7944	43	76	117	135	-35	238	88
CS76222	Rsch-4	4	36.108	30.2405	43.2957	15.8459	NA	25.1063	25.801	25	13	summer	56.3	34	190	637	83	10126	21	54	106	129	-127	225	41
CS76231	St-0	4	16.2885	42.6454	60.599	13.4296	11.5191	23.4778	25.4444	26	15	summer	59	18	10	0	83	8714	22	49	95	117	0	0	0
CS76304	Wt-5	4	25.1836	32.733	49.8524	15.0587	-23.6478	35.0543	21.301	20	12	summer	52.3	9.3	143	736	81	10434	36	68	107	126	-22	218	87
CS28282	Go-0	4	-13.6413	29.1228	47.1688	-0.780887	4.18275	21.905	28.5022	22	8	summer	51.53	9.9355	225	650	80	8724	39	72	109	132	-32	219	85
CS28833	Wt-3	4	31.9647	34.3398	48.4061	16.7223	21.7531	16.57	38.0711	22	9	summer	52.3	9.3	143	736	81	10434	36	68	107	126	-22	218	87
CS76098	Blh-1	4	26.287	53.8129	73.2227	16.8089	-8.65211	22.5519	24.7377	22	5	summer	48	19	195	690	76	8248	43	78	119	135	-64	239	81
CS28336	Ha-0	4	6.87469	4.77667	28.3916	-31.4436	2.50718	25.244	32.3644	21	5	summer	52.37	9.73569	59	666	81	9135	37	69	109	128	-22	222	88
CS76127	Est-1	4	25.1645	7.27001	26.8947	-15.442	8.29604	33.4921	28.7377	21	9	summer	58.3	25.3	57	633	84	11539	20	46	92	113	-92	210	52
CS76134	Gd-1	4	29.0753	30.6885	65.7637	3.96225	-5.29009	41.1245	27.1111	22	5	summer	53.5	10.5	44	672	82	9521	34	66	108	128	-30	226	84
CS28064	Benk-1	5	16.3696	50.9263	65.0382	44.1099	63.2121	29.8881	32.241	75	20	winter	52	5.675	33	783	82	11189	37	65	103	120	-8	214	93
CS28810	Wag-5	5	5.043	23.4375	47.1639	20.1183	-2.19451	32.2726	33.6577	22	5	summer	51.97	5.6666	8	782	82	11098	37	65	103	121	-7	214	94
CS28014	Amel-1	5	-5.07894	42.4544	59.1208	11.193	18.9899	8.36865	43.3876	46	19	summer	53.45	5.73	-5	0	86	NA	NA	NA	NA	NA	0	0	0
CS28017	An-2	5	26.0825	19.4323	32.6207	17.2935	16.8922	33.2589	28.3098	22	12	summer	51.22	4.4	10	781	82	10848	39	66	104	123	-1	220	101
CS28054	Baa-1	5	26.7989	33.0869	38.3799	7.38312	7.55037	13.8122	32.7377	39	19	summer	51.33	6.1	35	768	81	10448	39	71	108	126	-3	225	100
CS28140	CIBC-2	5	20.645	18.8514	27.1754	-9.97146	31.6856	35.4472	NA	71	19	summer	51.41	-0.6383	55	692	84	9653	41	66	102	119	-2	226	99
CS28141	CIBC-4	5	27.3533	23.2827	45.8921	21.8004	37.2346	22.3609	NA	37	14	summer	51.41	-0.6383	55	692	84	9653	41	66	102	119	-2	226	99
CS28142	CIBC-5	5	5.35558	16.8522	69.9666	9.55623	10.9069	21.6609	35.4621	38	19	summer	51.41	-0.6383	55	692	84	9653	41	66	102	119	-2	226	99
CS28217	Ede-1	5	39.017	19.1748	37.5969	9.99646	-19.014	23.7972	24.991	22	12	summer	52.03	5.66667	33	785	82	11264	37	64	102	120	-8	214	93
CS28279	Gel-1	5	33.4322	27.3442	39.1046	22.8981	15.5177	18.3375	26.0711	20	9	summer	51.02	5.86667	37	766	80	10464	40	69	106	124	-1	224	100
CS28344	Hey-1	5	-1.72667	32.452	44.3085	13.9918	13.2697	21.2667	23.5326	25	15	summer	51.25	5.9	30	767	81	10563	39	69	106	124	-3	223	99
CS28350	Hn-0	5	24.8226	53.7887	52.0342	13.0415	NA	15.4726	17.3243	22	5	summer	51.35	8.28844	408	907	80	13545	36	66	100	118	-22	212	84
CS28495	Mnz-0	5	30.5395	34.1854	32.5252	6.41945	19.5063	7.88467	29.7377	20	12	summer	50	8.26664	119	553	77	7130	44	76	115	133	-18	240	98
CS28550	NFC-20	5	26.7029	35.3803	57.5572	10.5963	18.9605	24.9401	32.1688	75	15	winter	51.41	-0.6383	55	692	84	9653	41	66	102	119	-2	226	99
CS28568	Nok-1	5	7.85828	30.7641	76.3735	37.2785	25.8498	24.3619	38.7377	29	12	summer	52.24	4.45	12	781	84	12845	34	39	89	105	2	205	94
CS28583	Old-1	5	41.9016	24.0994	22.4925	13.0183	3.32382	16.7454	35.0711	23	13	summer	53.17	8.2	15	774	84	11430	34	64	102	121	-17	212	87
CS28610	PHW-10	5	20.4899	49.0256	55.1956	17.7187	-2.3934	28.5323	16.7531	73	7	summer	51.29	0.0565	157	717	86	10240	40	63	97	117	2	217	95
CS28633	PHW-33	5	23.1363	36.801	35.6133	15.5455	26.6822	27.2206	27.4044	47	19	summer	52.25	4.5667	18	788	84	12824	34	39	91	106	1	206	94
CS28685	Rhen-1	5	3.09801	50.0426	56.5521	16.2711	11.4788	24.9077	22.991	40	19	summer	51.97	5.56667	14	801	82	11606	37	63	101	119	-9	211	91
CS28758	Tha-1	5	-17.7355	32.3332	46.3555	7.8551	7.34132	9.9402	25.4621	31	19	summer	52.08	4.3	-3	777	83	12663	34	43	89	105	3	206	96
CS28800	Ven-1	5	5.06834	31.0855	50.6362	-1.85441	35.3109	18.0076	35.031	75	19	winter	52.03	5.55	9	784	82	11280	37	63	102	119	-7	214	93
CS28808	Wag-3	5	15.9196	43.6825	34.9196	15.4012	-15.7084	26.4336	21.2393	75	19	winter	51.97	5.6666	8	782	82	11098	37	65	103	121	-7	214	94
CS28809	Wag-4	5	-4.11779	46.6751	59.0419	20.6044	46.255	14.2648	30.6977	75	20	winter	51.97	5.6666	8	782	82	11098	37	65	103	121	-7	214	94
CS76111	CIBC-17	5	28.3226	32.0366	56.4713	4.99228	NA	16.8655	31.3644	30	15	summer	51.41	-0.6383	55	692	84	9653	41	66	102	119	-2	226	99
CS76126	Edi-0	5	30.7197	32.5166	46.1172	17.0594	-12.1797	28.744	34.801	75	19	winter	56	-3	-18	0	85	NA	NA	NA	NA	NA	0	0	0
CS76145	Hs-0	5	-7.23565	29.8214	60.1075	23.272	5.50551	24.4648	27.0711	21	6	summer	52.24	9.44	159	768	81	10692	36	67	106	126	-26	214	83
CS76171	Lisse	5	0.289363	32.3836	45.4146	14.1586	16.4682	8.40761	27.4044	75	22	winter	52.25	4.5667	18	788	84	12824	34	39	91	106	1	206	94
CS76230	Sq-8	5	3.27202	31.3331	37.4505	14.9782	60.9241	23.1265	26.0711	20	7	summer	51.41	-0.6383	55	692	84	9653	41	66	102	119	-2	226	99
CS76272	UKID37	5	30.7222	19.0757	38.3774	4.45487	-6.55619	17.6102	28.6577	75	19	winter	51.3	1.1	48	605	85	9218	39	60	92	108	14	212	103
CS76274	UKID80	5	7.23281	40.4832	143.83	90.1324	24.4042	7.02186	20.3243	75	21	winter	54.7	-2.9	220	1082	84	19143	31	56	87	104	-13	182	74
CS76281	UKSE06-192	5	-5.4819	45.8888	68.1714	43.6468	43.4311	22.057	24.6577	75	19	winter	51.3	0.5	89	633	86	8948	41	64	97	116	10	218	102
CS76282	UKSE06-272	5	17.9278	26.0449	39.5686	23.4279	7.14484	22.9816	19.991	75	19	winter	51.3	0.4	98	644	86	9205	41	64	98	116	9	218	101
CS76283	UKSE06-278	5	7.76	55.0605	43.9627	47.8831	NA	15.7948	26.1809	75	19	winter	51.3	0.4	98	644	86	9205	41	64	98	116	9	218	101
CS76284	UKSE06-349	5	32.2018	30.807	65.5929	18.5201	39.3942	11.4296	30.3644	75	19	winter	51.3	0.4	98	644	86	9205	41	64	98	116	9	218	101
CS76285	UKSE06-351	5	13.8682	14.3354	34.8843	-5.61865	25.3578	12.4586	30.6809	75	20	winter	51.3	0.4	98	644	86	9205	41	64	98	116	9	218	101
CS76286	UKSE06-414	5	14.1885	18.0331	29.3304	-2.80868	1.64546	26.9193	29.031	75	15	winter	51.3	0.4	98	644	86	9205	41	64	98	116	9	218	101
CS76289	UKSE06-482	5	26.8794	26.7215	42.5983	12.0115	30.6042	26.918	22.6977	23	15	summer	51.2	0.6	75	657	85	9411	41	64	97	114	11	216	102
CS76293	Ull2-3	5	25.4486	26.7423	46.0315	16.9228	-6.427	19.3595	23.7778	24	12	summer	56.06	13.9707	68	640	84	11247	26	51	88	108	-30	204	76
CS76136	Got-7	5	17.5854	23.2302	42.152	25.4189	NA	38.805	22.8057	75	19	winter	51.53	9.9355	225	650	80	8724	39	72	109	132	-32	219	85
CS76097	Bla-1	6	25.1537	44.4561	36.5912	8.62924	2.01864	22.5589	39.4444	75	13	winter	41.68	2.8	92	664	71	7693	59	82	108	126	56	278	160
CS76172	LL-0	6	16.7029	67.1926	76.8738	48.8155	22.9735	56.5064	17.7377	41	9	summer	41.59	2.49	331	757	71	8545	57	80	108	124	46	267	147
CS76226	Se-0	6	-19.2194	23.7028	37.4069	-26.6831	21.8945	19.1264	34.2266	37	12	summer	38.33	-3.53333	591	502	62	3988	76	105	139	180	17	341	150
CS76268	Ts-1	6	5.38326	53.6909	72.8895	32.5802	-21.0427	20.8116	26.3644	32	5	summer	41.72	2.93056	-27	0	72	7165	60	82	109	126	0	0	0
CS28326	Gr-5	7	32.6027	32.0707	53.1621	10.963	NA	32.6232	36.3644	30	12	summer	47	15.5	425	861	79	9965	49	82	123	141	-66	252	86
CS76114	Ct-1	7	4.94447	13.2659	42.1136	-6.04827	16.4083	20.3497	34.6977	22	5	summer	37.3	15	118	509	76	4209	78	101	137	160	61	315	174
CS76133	Ga-0	7	36.5957	17.9663	40.7311	13.7524	38.1454	22.1317	27.4044	24	13	summer	50.3	8	255	772	77	10322	39	68	105	122	-31	212	79
CS76147	In-0	7	17.1319	47.9552	45.7271	19.9288	-22.195	23.0757	21.7778	34	12	summer	47.5	11.5	1166	1192	80	18109	32	53	83	99	-98	143	17
CS76168	Lip-0	7	0.799833	7.14847	37.7422	-13.9202	-10.699	26.1297	31.4444	19	8	summer	50	19.3	233	729	78	9048	40	78	117	134	-68	242	85
CS28090	Blh-2	7	24.7861	45.8119	71.736	37.6838	19.7493	22.3998	23.0711	75	20	winter	48	19	195	690	76	8248	43	78	119	135	-64	239	81
CS28214	Dra-2	7	-14.4156	69.1892	67.2813	57.0837	53.6021	30.4881	28.4525	22	8	summer	49.42	16.2667	508	640	77	8663	37	69	107	123	-61	217	70
CS28369	Jl-3	7	27.0287	34.5726	51.3079	9.47658	NA	24.3497	29.3644	19	8	summer	49.2	16.6166	255	516	76	6294	42	79	121	137	-49	248	90
CS28373	Jm-1	7	0.392248	16.9287	46.0859	3.49491	-4.37015	13.5583	32.0711	18	5	summer	49	15	541	730	77	9157	42	74	115	130	-57	228	74
CS28423	Krot-2	7	25.0673	25.7805	60.9926	12.9115	21.8154	33.9945	33.241	22	8	summer	49.63	11.5722	452	676	78	8881	40	72	112	129	-40	227	80
CS28564	No-0	7	37.1347	20.5538	27.813	2.58672	5.20228	19.8465	32.8755	19	1	summer	51.06	13.2995	284	607	78	8470	36	67	107	126	-35	227	84
CS28663	Pu2-24	7	27.4031	15.0221	34.4741	-0.954342	-11.9102	23.942	28.6031	36	12	summer	49.42	16.36	513	596	77	7862	38	72	111	128	-57	227	76
CS28725	Sav-0_1	7	37.5732	37.7791	53.5264	7.17735	28.926	27.6341	30.5022	21	5	summer	49.18	15.8833	467	644	75	8490	39	72	111	127	-56	227	75
CS76099	Bor-1	7	25.8628	33.5538	57.1415	12.0313	42.2361	30.5063	39.3644	29	12	summer	49.4	16.2326	522	628	77	8337	38	71	109	125	-60	221	72
CS76100	Bor-4	7	36.6964	29.9994	47.521	7.22921	4.03037	15.192	27.4044	25	15	summer	49.4	16.2326	522	628	77	8337	38	71	109	125	-60	221	72
CS76119	DraIV_3	7	23.6074	48.3094	59.9181	16.0399	NA	13.3886	28.3644	29	12	summer	49.41	16.2815	452	612	77	8335	38	70	109	125	-59	224	74
CS76120	DraIV_1	7	46.8507	18.2237	9.7613	-2.12307	-19.6776	11.9245	29.991	22	12	summer	49.41	16.2815	452	612	77	8335	38	70	109	125	-59	224	74
CS76122	DraIV_5	7	33.676	18.5227	21.4117	-21.1483	8.56731	19.2421	31.6977	29	13	summer	49.41	16.2815	452	612	77	8335	38	70	109	125	-59	224	74
CS76123	DraIV_4	7	27.8111	26.676	58.818	7.01116	-17.2208	17.3816	33.031	21	5	summer	49.41	16.2815	452	612	77	8335	38	70	109	125	-59	224	74
CS76124	Duk	7	37.4767	30.0876	61.0422	26.3566	25.2016	10.9167	24.2843	22	6	summer	49.1	16.2	360	584	75	7281	42	76	117	133	-50	239	85
CS76137	Gr-1	7	17.3048	44.7883	41.7985	25.0578	7.58959	26.5643	26.3644	26	13	summer	47	15.5	425	861	79	9965	49	82	123	141	-66	252	86
CS76141	Hod	7	17.2889	43.3509	45.5647	16.4995	NA	24.0421	31.5599	39	14	summer	48.8	17.1	177	625	75	7291	45	81	124	142	-46	254	94
CS76146	HSm	7	33.8666	29.7009	17.7917	-1.59721	5.29671	24.0907	27.5022	26	14	summer	49.33	15.76	534	667	76	9036	38	69	108	123	-59	219	70
CS76176	Lp2-2	7	19.0518	43.9525	56.8628	5.34567	-10.5528	17.1063	30.4444	25	12	summer	49.38	16.81	525	648	77	8928	36	68	107	122	-64	216	68
CS76177	Lp2-6	7	26.6121	35.3609	57.5636	26.2011	48.7037	22.3609	19.0615	30	15	summer	49.38	16.81	525	648	77	8928	36	68	107	122	-64	216	68
CS76211	Petergof	7	33.8119	37.6254	29.5119	5.65953	20.9278	21.47	21.8057	22	14	summer	59	29	41	678	83	11770	19	49	97	121	-107	219	45
CS76215	Pu2-23	7	16.5366	55.2701	45.3188	35	10.7644	23.4058	25.6977	28	12	summer	49.42	16.36	513	596	77	7862	38	72	111	128	-57	227	76
CS76217	Rak-2	7	41.0092	24.373	37.3881	12.4602	NA	26.9998	25.0711	22	5	summer	49	16	399	610	75	7552	42	77	118	134	-50	239	83
CS76224	Sap-0	7	15.8117	40.3969	76.3506	25.5719	8.92823	20.8128	27.1111	25	12	summer	49.49	14.24	413	672	78	8701	40	73	114	129	-55	228	75
CS76225	Sav-0_2	7	35.7047	26.3004	42.3071	25.9526	0.0332554	17.9025	25.801	18	1	summer	49.18	15.8833	467	644	75	8490	39	72	111	127	-56	227	75
CS76242	Ta-0	7	48.9299	14.4031	30.0499	-6.26004	NA	30.0362	27.4444	23	13	summer	49.5	14.5	545	688	78	8992	39	71	111	126	-56	222	71
CS76251	Tottarp-2	7	20.3557	30.126	41.8828	4.9673	11.7103	41.1167	26.4221	21	9	summer	55.95	13.85	110	679	84	12206	25	49	85	105	-33	198	72
CS76269	UduI	7	24.0741	38.9108	64.8622	17.6191	-1.74594	44.8752	22.8876	23	9	summer	49.28	16.6314	392	593	76	7738	39	72	112	129	-58	228	76
CS76296	Uod-7	7	29.8181	52.5687	35.7677	10.6639	10.4191	21.8492	32.1111	31	13	summer	48.3	14.45	317	857	77	9976	47	82	124	141	-52	247	86
CS76303	Ws-0	7	15.2066	44.5212	72.6057	22.2978	NA	20.7791	31.1111	75	14	winter	52.3	30	130	624	80	8398	28	67	119	139	-100	242	67
CS76306	Zdr-6	7	36.3333	34.5919	38.1052	9.24191	35.5728	26.657	26.0711	23	12	summer	49.39	16.2544	452	623	77	8362	38	70	109	125	-59	222	73
CS76307	ZdrI_1	7	24.7342	38.2102	53.3387	1.47728	17.4187	31.3914	32.7554	19	8	summer	49.39	16.2544	452	623	77	8362	38	70	109	125	-59	222	73
CS76308	ZdrI_2	7	28.4732	41.7307	63.1437	23.1063	13.2413	19.3583	29.7554	26	15	summer	49.39	16.2544	452	623	77	8362	38	70	109	125	-59	222	73
CS76149	Ka-0	7	39.3009	25.2207	9.83539	-0.12786	36.479	14.3609	26.0711	22	9	summer	47	14	1600	1382	79	24390	29	49	78	95	-100	169	27
CS28490	Mc-0	8	-11.0838	47.2485	41.6319	34.4413	18.0857	22.8544	28.3644	71	26	summer	54.62	-2.3	579	1348	88	24587	28	50	80	97	-33	162	53
CS28786	Ty-0	8	23.2113	17.8615	62.2573	8.2457	22.6541	25.922	40.6577	75	20	winter	56.43	-5.23439	178	1785	90	32017	31	55	86	100	4	186	89
CS76105	Bur-0	8	27.7294	23.695	42.877	15.0985	6.87023	20.0207	29.4044	27	22	summer	54.1	-6.2	151	943	85	NA	NA	NA	NA	NA	17	190	93
CS76125	Eden-2	8	8.49247	69.8684	89.0557	37.7672	-0.271831	14.631	26.7377	75	7	winter	62.88	18.177	165	655	84	12596	18	41	85	114	-126	205	33
CS76128	Fäb-4	8	10.1184	44.7745	66.7749	48.3684	21.0605	24.8515	34.6977	75	19	winter	63.02	18.3174	210	643	84	12389	18	41	84	114	-131	205	31
CS76175	Löv-5	8	7.51597	42.3374	57.1028	27.8501	7.88355	19.3595	25.6977	75	19	winter	62.8	18.079	64	0	85	NA	NA	NA	NA	NA	0	0	0
CS76202	Ost-0	8	1.18878	53.824	60.2158	37.4996	25.0659	13.1791	21.031	75	19	winter	60.25	18.37	5	553	84	10109	20	46	91	117	-75	209	55
CS76223	Sanna-2	8	8.58172	63.8924	82.879	25.9484	15.1899	10.8655	23.031	75	13	winter	62.69	18	-18	0	85	12900	18	42	85	113	0	0	0
CS76243	TÅD	8	-0.0629512	47.9552	49.2442	24.28	37.2502	35.9774	30.7955	75	19	winter	62.87	18.3447	110	658	85	12751	17	40	84	113	-130	203	30
CS76244	Tamm-2	8	14.0086	44	49.7726	35.5208	69.0378	16.1687	30.801	75	13	winter	60	23.5	21	611	85	10839	20	46	94	118	-89	214	51
CS28133	Cha-0	9	-5.33365	30.3724	37.7987	22.9676	NA	14.4772	25.8932	52	15	summer	46.03	7.1167	1367	1375	70	21561	34	55	85	102	-77	179	42
CS28241	Es-0	9	21.991	36.7979	42.5241	20.2557	31.3424	23.9375	16.099	75	19	winter	60.2	24.5682	34	637	85	11906	19	44	89	113	-90	212	51
CS28243	Est-0	9	15.6863	22.9657	76.2671	6.81101	15.6087	11.8154	25.7377	19	6	summer	58.3	25.3	57	633	84	11539	20	46	92	113	-92	210	52
CS28395	Kn-0	9	32.3905	42.421	46.799	22.7889	19.4656	32.8232	36.741	22	12	summer	54.9	23.8924	62	613	82	9068	27	61	110	129	-77	225	67
CS28510	N4	9	7.30133	7.52354	58.3182	14.7176	-3.80053	35.629	24.7377	75	19	winter	61.36	34.15	220	644	84	12384	16	40	86	116	-154	203	19
CS28513	N7	9	8.41186	27.8404	57.1485	8.66313	9.50635	32.4512	20.4477	32	15	summer	61.36	34.15	220	644	84	12384	16	40	86	116	-154	203	19
CS28729	Sei-0	9	36.4436	7.2273	10.7946	-18.3489	78.1596	27.0622	21.5199	20	6	summer	46.54	11.5614	1160	774	86	9834	44	72	106	128	-76	224	68
CS28804	Wa-1	9	33.9332	25.5781	37.1622	27.5019	14.982	26.2332	43.3243	19	7	summer	52.3	21	77	489	79	6621	32	70	114	134	-60	239	79
CS76194	N13	9	10.9987	38.3515	43.6029	10.3748	22.918	25.0855	19.4444	37	14	summer	61.36	34.15	220	644	84	12384	16	40	86	116	-154	203	19
CS76302	Wil-1	9	23.0862	14.6464	39.3644	10.4034	3.07743	36.8544	22.031	20	12	summer	54.68	25.3167	121	656	82	9880	26	61	110	126	-87	224	64
CS76164	Ler-1	9	22.7603	34.6142	58.5655	-1.19228	5.20215	26.2388	29.031	20	5	summer	47.98	10.8719	670	965	76	12860	42	70	106	121	-44	220	80
CS76288	UKSE06-466	9	25.3051	43.0306	54.7891	21.2033	-17.9557	38.1661	26.031	22	5	summer	51.2	0.4	50	652	86	9106	41	65	99	117	12	220	103
CS28160	Cnt-1	10	17.177	31.6919	73.272	28.3562	21.3374	17.7314	29.3644	24	5	summer	51.3	1.1	48	605	85	9218	39	60	92	108	14	212	103
CS76144	HR-5	10	23.8701	44.9874	34.7408	12.5463	20.7123	19.8128	20.801	20	12	summer	51.41	-0.6383	55	692	84	9653	41	66	102	119	-2	226	99
CS76199	NFA-8	10	41.928	20.4583	32.1425	23.1295	NA	8.56025	28.7778	19	5	summer	51.41	-0.6383	55	692	84	9653	41	66	102	119	-2	226	99
CS76275	UKNW06-059	10	15.737	34.8687	54.1765	18.345	15.3929	14.1037	27.6977	20	12	summer	54.4	-3	108	1081	84	18208	33	58	90	106	-6	189	82
CS76276	UKNW06-060	10	20.5856	33.452	41.2512	10.2408	15.5567	17.2356	19.6577	20	12	summer	54.4	-3	108	1081	84	18208	33	58	90	106	-6	189	82
