# Supplementary material for: Natural variation in life history strategy of Arabidopsis thaliana determines stress responses to drought and insects of different feeding guilds
Source: Mol Ecol. 2017 Apr 6;26(11):2959–77. doi: 10.1111/mec.14100 (PMC5485070; doi:10.1111/mec.14100)
Supplement: Supplementary file 3 — Data S2 Results from the MTMM GWAs analysis. MAF (Minor allele frequency). PCp1 = First principal component for traits that were resistant in summer annuals. PCp2 = First principal component for traits that were resistant in winter annuals. MTMM P‐values for a full model, trait specific and common are presented. Details of the different models are explained in the M&M section. Symbols and descriptions were obtained from TAIR 10. Minimum (Min) and Maximum (Max) relative expression values (log2) for plants exposed to jasmonic acid (JA) or salicylic acid (SA) were obtained from http://bar.utoronto.ca/. In red are indicated the associations identified through MTMM while in black are SNPs in LD (r2 ≥ 0.5) in a half window of 20 Kb. [file MEC-26-2959-s003.xlsx]

## Sheet: MTMM_PCs_LOD4_spec_1
Supplementary Data2. Results from the MTMM GWAs analysis. MAF (Minor allele frequency). PCp1= First principal component for traits that were resistant in summer annuals. PCp2= First principal component for traits that were resistant in winter annuals. MTMM p-values for a full model, trait specific and common are presented. Details of the different models are explained in the M&M section. Symbols …
QTL	gene	Ch	position	cum.position	MAF	PCp1	PCp2	pval_full	pval_trait_specific	pval_trait_common	Symbol	Description	MinJA	MaxJA	MinSA	MaxSA
1	At1g30060	1	10545826	10545826								COP1-interacting protein-related	NA	NA	NA	NA
1	At1g30070	1	10546298	10546298								SGS domain-containing protein	0	0.1	-0.3	0.3
1	At1g30080	1	10552152	10552152								Glycosyl hydrolase superfamily protein	-0.6	1	-0.3	-0.2
1	At1g30090	1	10562720	10562720								Galactose oxidase/kelch repeat superfamily protein	0	0.1	-0.1	0.2
1	NA	1	10565154	10565154	0.248571	0.00118642	0.0753846	0.000190125	3.50855e-05	0.991262	NA	NA	NA	NA	NA	NA
1	At1g30100	1	10567913	10567913							NCED5, ATNCED5	nine-cis-epoxycarotenoid dioxygenase 5	-1.5	0.2	-1.1	-0.5
1	At1g30110	1	10579374	10579374							ATNUDX25, NUDX25	nudix hydrolase homolog 25	-0.3	0	-0.7	-0.3
1	At1g30120	1	10584839	10584839							PDH-E1 BETA	pyruvate dehydrogenase E1 beta	-0.2	0.2	-0.1	0.1
2	At1g35180	1	12877835	12877835								TRAM, LAG1 and CLN8 (TLC) lipid-sensing domain containing protein	-0.3	-0.1	-0.2	0
2	At1g35181	1	12880234	12880234								unknown protein	NA	NA	NA	NA
2	At1g35183	1	12884584	12884584								unknown protein	-0.9	-0.2	-4	-0.6
2	At1g35186	1	12886830	12886830								pseudogene	NA	NA	NA	NA
2	At1g35190	1	12892602	12892602								2-oxoglutarate (2OG) and Fe(II)-dependent oxygenase superfamily protein	-0.1	0.1	-0.3	0
2	At1g35200	1	12893857	12893857	0.257143	0.0168364	0.0156121	0.000312723	9.34955e-05	0.352666		60S ribosomal protein L4/L1 (RPL4B)	-0.3	0.5	-2.5	-2
2	At1g35200	1	12894263	12894263								60S ribosomal protein L4/L1 (RPL4B)	-0.3	0.5	-2.5	-2
2	At1g35210	1	12902671	12902671								unknown protein	-0.5	0.2	-0.3	0.1
2	At1g35220	1	12911773	12911773								unknown protein	-0.3	0.3	-0.1	0.3
2	At1g36925	1	13988472	13988472								unknown protein	NA	NA	NA	NA
2	At1g36927	1	13990224	13990224								copia-like retrotransposon family	NA	NA	NA	NA
2	At1g36933	1	13995328	13995328								copia-like retrotransposon family	NA	NA	NA	NA
2	At1g36936	1	13997153	13997153								pseudogene	NA	NA	NA	NA
2	At1g36940	1	14004962	14004962								unknown protein	-1.3	-0.2	0.2	0.8
2	At1g36942	1	14007403	14007403								unknown protein	NA	NA	NA	NA
2	At1g36942	1	14008156	14008156	0.0571429	0.00158994	0.0577206	0.000219014	4.09461e-05	0.91743		unknown protein	NA	NA	NA	NA
2	At1g36950	1	14008156	14008156								RING/U-box superfamily protein	0.4	0.8	0	0
2	At1g36960	1	14014939	14014939								unknown protein	NA	NA	NA	NA
2	At1g36970	1	14018404	14018404								Domain of unknown function (DUF1985)	-2	2.3	-1.1	0
2	At1g36975	1	14021332	14021332								gypsy-like retrotransposon family	NA	NA	NA	NA
2	At1g36980	1	14026469	14026469								unknown protein	-0.3	-0.1	-0.2	0.1
2	At1g36990	1	14028063	14028063								unknown protein	-0.1	0.1	-0.1	0
3	At1g59453	1	21850641	21850641								B-block binding subunit of TFIIIC	-0.5	0.6	-0.1	0.1
3	At1g59453	1	21851139	21851139	0.197143	0.00301077	0.0755206	0.000284774	5.37668e-05	0.958934		B-block binding subunit of TFIIIC	-0.5	0.6	-0.1	0.1
3	At1g59500	1	21856413	21856413							GH3.4	Auxin-responsive GH3 family protein	-2.1	0.4	-0.8	-0.2
3	At1g59510	1	21859901	21859901							CF9	Carbohydrate-binding protein	-0.8	0.6	-0.4	0.1
3	At1g59520	1	21863019	21863019							CW7	CW7	-0.3	0	0.1	0.3
3	At1g59520	1	21863523	21863523	0.248571	1.26477e-05	0.478204	2.22356e-05	1.05273e-05	0.157419	CW7	CW7	-0.3	0	0.1	0.3
3	At1g59520	1	21864307	21864307	0.242857	5.29163e-05	0.623208	0.000149209	8.20037e-05	0.147603	CW7	CW7	-0.3	0	0.1	0.3
3	At1g59530	1	21869622	21869622							ATBZIP4, bZIP4	basic leucine-zipper 4	-1.8	2.4	-1.1	0.2
3	At1g59535	1	21870041	21870041								unknown protein	-1.2	0.5	-1.5	-1.2
3	At1g59540	1	21875578	21875578							ZCF125	P-loop containing nucleoside triphosphate hydrolases superfamily protein	-1.3	0.4	-0.8	-0.2
3	At1g59550	1	21880194	21880194								UBX domain-containing protein	-2.5	1.4	0.1	1.3
3	At1g59560	1	21882129	21882129							ZCF61, DAL2	E3 Ubiquitin ligase family protein	-0.3	-0.1	0	0.7
4	At1g72560	1	27324236	27324236							PSD	ARM repeat superfamily protein	-0.3	0	-0.5	-0.2
4	At1g72570	1	27332599	27332599								Integrase-type DNA-binding superfamily protein	-0.7	0.7	-1.1	-0.6
4	At1g72580	1	27334161	27334161								unknown protein	-0.4	1.1	-1.3	0.1
4	At1g72590	1	27337233	27337233								3-oxo-5-alpha-steroid 4-dehydrogenase family protein	0	0.3	-0.2	0.4
4	At1g72600	1	27339650	27339650								hydroxyproline-rich glycoprotein family protein	-0.2	0.8	-1.4	-0.8
4	At1g72620	1	27340733	27340733								alpha/beta-Hydrolases superfamily protein	NA	NA	NA	NA
4	At1g72630	1	27343408	27343408	0.171429	0.00156171	0.0137254	4.21018e-05	9.35283e-06	0.481908	ELF4-L2	ELF4-like 2	-0.4	0.1	-0.2	0
4	At1g72630	1	27343625	27343625	0.168571	0.00156259	0.0309772	0.000129087	2.60408e-05	0.64871	ELF4-L2	ELF4-like 2	-0.4	0.1	-0.2	0
4	At1g72640	1	27347079	27347079								NAD(P)-binding Rossmann-fold superfamily protein	NA	NA	NA	NA
4	At1g72645	1	27349008	27349008								unknown protein	NA	NA	NA	NA
4	At1g72650	1	27350848	27350848							TRFL6	TRF-like 6	-0.1	0	-0.3	0
4	At1g72660	1	27355008	27355008								P-loop containing nucleoside triphosphate hydrolases superfamily protein	-0.6	0.4	0.3	1.2
4	At1g72680	1	27360073	27360073							ATCAD1, CAD1	cinnamyl-alcohol dehydrogenase	0	0.3	-0.4	1.5
4	At1g72690	1	27362652	27362652								unknown protein	NA	NA	NA	NA
5	At3g50674		18831979	68951840								unknown protein	-0.7	0.8	-0.4	1.1
5	At3g50680		18832439	68952300								pseudogene	NA	NA	NA	NA
5	At3g50685		18834592	68954453								unknown protein	-0.3	-0.1	-0.2	0.4
5	At3g50690		18835787	68955648								Leucine-rich repeat (LRR) family protein	-0.2	0	-0.2	0.1
5	At3g50695		18838964	68958825								unknown protein	NA	NA	NA	NA
5	At3g50700		18840078	68959939							AtIDD2, IDD2	indeterminate(ID)-domain 2	-0.2	0	-0.3	0.1
5	At3g50710		18847023	68966884								F-box/RNI-like/FBD-like domains-containing protein	NA	NA	NA	NA
5	At3g50720		18847674	68967535								Protein kinase superfamily protein	0	1.3	-1.4	-0.4
5	At3g50720	3	18850402	68970263	0.0771429	0.015743	0.00748164	0.000232318	8.04357e-05	0.278586		Protein kinase superfamily protein	0	1.3	-1.4	-0.4
5	At3g50730		18852298	68972159								Protein kinase superfamily protein	-0.9	0.2	-0.9	1.6
5	At3g50740		18854539	68974400							UGT72E1	UDP-glucosyl transferase 72E1	-0.1	0	0	0.2
5	At3g50750		18859421	68979282							BEH1	BES1/BZR1 homolog 1	0.1	0.5	-0.2	0
5	At3g50751		18863522	68983383								unknown protein	NA	NA	NA	NA
5	At3g50755		18865965	68985826								copia-like retrotransposon family	NA	NA	NA	NA
5	At3g50760		18869236	68989097							GATL2	galacturonosyltransferase-like 2	0.3	0.5	0.3	0.5
6	At3g57300		21207151	71327012							INO80, ATINO80	INO80 ortholog	0	0.1	-0.2	0
6	At3g57310		21209153	71329014								Bifunctional inhibitor/lipid-transfer protein/seed storage 2S albumin superfamily protein	NA	NA	NA	NA
6	At3g57320		21210863	71330724								unknown protein	0	0.2	-0.5	-0.1
6	At3g57330		21216531	71336392							ACA11	autoinhibited Ca2+-ATPase 11	0	0.2	-0.1	1
6	At3g57340		21219346	71339207								Heat shock protein DnaJ, N-terminal with domain of unknown function (DUF1977)	-0.3	0.1	0	0.3
6	At3g57350		21223963	71343824								Nucleoporin interacting component (Nup93/Nic96-like) family protein	NA	NA	NA	NA
6	At3g57360	3	21226295	71346156	0.1	4.19926e-05	0.75857	5.56333e-05	5.17946e-05	0.073618		unknown protein	-0.1	0.4	0.3	0.7
6	At3g57360		21226661	71346522								unknown protein	-0.1	0.4	0.3	0.7
6	At3g57370		21228700	71348561								Cyclin family protein	-0.4	0	0	0.4
6	At3g57380		21230946	71350807								Glycosyltransferase family 61 protein	-0.4	0.2	-0.8	0.1
6	At3g57390		21235358	71355219							AGL18	AGAMOUS-like 18	-1	0.4	-0.2	0
6	At3g57400		21237836	71357697								unknown protein	NA	NA	NA	NA
6	At3g57410		21242024	71361885							VLN3, ATVLN3	villin 3	-0.1	0	-0.4	-0.1
7	At4g01690	4	732220	74308557							PPOX	Flavin containing amine oxidoreductase family	-0.1	-0.1	-0.2	0
7	At4g01700	4	733140	74309477								Chitinase family protein	-0.4	0.2	0.2	1.8
7	At4g01703	4	734332	74310669								unknown protein	NA	NA	NA	NA
7	At4g01710	4	736841	74313178							CRK, ARPC5	ARP2/3 complex 16 kDa subunit (p16-Arc)	-0.3	0.1	-0.1	0.4
7	At4g01720	4	744219	74320556							WRKY47, AtWRKY47	WRKY family transcription factor	-0.7	-0.2	0	0.3
7	At4g01730	4	750390	74326727	0.477143	0.0221032	0.0177301	0.000337156	9.94342e-05	0.362344		DHHC-type zinc finger family protein	-0.1	0	-0.2	0
7	At4g01730	4	751050	74327387	0.474286	0.0297747	0.0102772	0.000254526	9.30906e-05	0.260176		DHHC-type zinc finger family protein	-0.1	0	-0.2	0
7	At4g01730	4	751662	74327999	0.471429	0.00676521	0.0403773	0.000267624	5.61863e-05	0.646344		DHHC-type zinc finger family protein	-0.1	0	-0.2	0
7	At4g01735	4	752912	74329249								unknown protein	NA	NA	NA	NA
7	At4g01740	4	753661	74329998								Cysteine/Histidine-rich C1 domain family protein	-2	2.3	-1.5	-0.1
7	At4g01750	4	756806	74333143							RGXT2	rhamnogalacturonan xylosyltransferase 2	-0.1	0.2	-0.7	-0.3
7	At4g01760	4	761378	74337715								Cysteine/Histidine-rich C1 domain family protein	-1.1	0	-0.3	0.6
7	At4g01770	4	764698	74341035							RGXT1	rhamnogalacturonan xylosyltransferase 1	-0.1	0.2	-0.7	-0.3
7	At4g01780	4	767827	74344164								XH/XS domain-containing protein	0.1	0.2	-0.1	0
7	At4g01790	4	770095	74346432								Ribosomal protein L7Ae/L30e/S12e/Gadd45 family protein	0	0.6	0	0.5
7	At4g01800	4	771040	74347377							AGY1, AtcpSecA, SECA1	Albino or Glassy Yellow 1	-0.1	0	-0.1	0
8	At4g10060	4	6292582	79868919								Beta-glucosidase, GBA2 type family protein	0.2	1.1	-0.4	0
8	At4g10070	4	6298143	79874480								KH domain-containing protein	-0.2	-0.1	-0.2	0
8	At4g10080	4	6302337	79878674								unknown protein	NA	NA	NA	NA
8	At4g10090	4	6304849	79881186							ELP6	elongator protein 6	-0.1	0.5	0	0.2
8	At4g10100	4	6309222	79885559							CNX7, SIR5	co-factor for nitrate, reductase and xanthine dehydrogenase 7	-0.4	0	-0.2	0.2
8	At4g10110	4	6310362	79886699								RNA-binding (RRM/RBD/RNP motifs) family protein	NA	NA	NA	NA
8	At4g10112	4	6311513	79887850								unknown protein	NA	NA	NA	NA
8	At4g10112	4	6311856	79888193	0.202857	0.00325586	0.0483469	0.000116809	2.14889e-05	0.838883		unknown protein	NA	NA	NA	NA
8	At4g10115	4	6313259	79889596							SCRL20	SCR-like 20	NA	NA	NA	NA
8	At4g10120	4	6314221	79890558							ATSPS4F	Sucrose-phosphate synthase family protein	-1.4	0.1	-0.9	0.5
8	At4g10130	4	6321376	79897713								DNAJ heat shock N-terminal domain-containing protein	-0.4	0.4	-0.7	-0.4
8	At4g10140	4	6323619	79899956								unknown protein	0	0.1	-0.1	0.2
8	At4g10150	4	6330430	79906767								RING/U-box superfamily protein	-0.1	0.9	-1.3	-0.2
9	At5g03990	5	1076869	93231920								unknown protein	NA	NA	NA	NA
9	At5g03995	5	1078193	93233244								unknown protein	NA	NA	NA	NA
9	At5g04000	5	1078947	93233998								unknown protein	-2.1	1.7	-2.3	-0.4
9	At5g04010	5	1080476	93235527								F-box family protein	-0.3	0.4	-3.8	-2.1
9	At5g04020	5	1083471	93238522								calmodulin binding	0	0.5	-0.5	-0.2
9	At5g04030	5	1088147	93243198								unknown protein	0	1.9	-1.8	0
9	At5g04040	5	1093060	93248111							SDP1	Patatin-like phospholipase family protein	0	0.2	-0.2	-0.1
9	At5g04047	5	1095202	93250253	0.265714	0.0045561	0.0395294	0.0002717	5.56996e-05	0.685711		Plant self-incompatibility protein S1 family	NA	NA	NA	NA
9	At5g04047	5	1095575	93250626	0.24	0.00334488	0.0299457	0.000173346	3.60608e-05	0.626209		Plant self-incompatibility protein S1 family	NA	NA	NA	NA
9	At5g04050	5	1097345	93252396								RNA-directed DNA polymerase (reverse transcriptase)	-0.5	0.8	-0.1	0.5
9	At5g04060	5	1102019	93257070								S-adenosyl-L-methionine-dependent methyltransferases superfamily protein	0	0	-0.1	0.4
9	At5g04070	5	1104207	93259258								NAD(P)-binding Rossmann-fold superfamily protein	-0.4	0.2	-0.1	0.2
9	At5g04090	5	1106123	93261174								Plant protein 1589 of unknown function	NA	NA	NA	NA
9	At5g04110	5	1109697	93264748							GYRB3	DNA GYRASE B3	-0.3	0.1	-0.2	0.2
10	At5g11980	5	3870247	96025298								conserved oligomeric Golgi complex component-related / COG complex component-related	-0.2	0.1	0	0.2
10	At5g11990	5	3873445	96028496								proline-rich family protein	-0.7	0.7	-0.2	-0.1
10	At5g12000	5	3875841	96030892								Protein kinase protein with adenine nucleotide alpha hydrolases-like domain	-0.5	0.8	0	0.4
10	At5g12010	5	3878314	96033365								unknown protein	-0.5	0.1	-0.4	-0.1
10	At5g12020	5	3881561	96036612							HSP17.6II	17.6 kDa class II heat shock protein	0.4	2.1	-1.1	0.3
10	At5g12030	5	3883844	96038895							AT-HSP17.6A, HSP17.6, HSP17.6A	heat shock protein 17.6A	-0.6	1.3	-1.5	0.1
10	At5g12040	5	3886745	96041796								Nitrilase/cyanide hydratase and apolipoprotein N-acyltransferase family protein	-0.1	0.1	0.3	0.3
10	At5g12043	5	3889066	96044117								unknown protein	NA	NA	NA	NA
10	At5g12043	5	3890045	96045096	0.0828571	0.000532451	0.070587	8.38799e-05	1.51247e-05	0.854038		unknown protein	NA	NA	NA	NA
10	At5g12050	5	3890045	96045096								unknown protein	-1.3	-0.8	-0.6	-0.2
10	At5g12050	5	3890618	96045669	0.0942857	0.0108167	0.00733399	9.4669e-05	2.73492e-05	0.337032		unknown protein	-1.3	-0.8	-0.6	-0.2
10	At5g12060	5	3895147	96050198								Plant self-incompatibility protein S1 family	-2	1.1	0.3	0.4
10	At5g12070	5	3897525	96052576								Plant self-incompatibility protein S1 family	-2	1.1	0.3	0.4
10	At5g12080	5	3903050	96058101							MSL10, ATMSL10	mechanosensitive channel of small conductance-like 10	0.1	0.2	0	0.2
10	At5g12085	5	3905668	96060719								gypsy-like retrotransposon family	NA	NA	NA	NA
10	At5g12085	5	3907429	96062480	0.0914286	0.0118223	0.023866	0.000423187	9.99004e-05	0.535652		gypsy-like retrotransposon family	NA	NA	NA	NA
10	At5g12090	5	3909929	96064980								Protein kinase superfamily protein	NA	NA	NA	NA
10	At5g12100	5	3913530	96068581								pentatricopeptide (PPR) repeat-containing protein	-0.1	0.3	-0.7	0
10	At5g12110	5	3915705	96070756								Glutathione S-transferase, C-terminal-like	-0.7	0	0	0.2
10	At5g12120	5	3918096	96073147								Ubiquitin-associated/translation elongation factor EF1B protein	-0.4	0	0	0.1
10	At5g12130	5	3922608	96077659							PDE149, ATTERC	integral membrane TerC family protein	-0.2	0.1	0	0.1
10	At5g12140	5	3923920	96078971							ATCYS1, CYS1	cystatin-1	0	0	0	0.4
10	At5g12150	5	3927188	96082239								Rho GTPase activation protein (RhoGAP) with PH domain	-0.2	0	0	0.1
11	At5g39950	5	15991723	108146774							ATTRX2, ATH2, ATTRXH2, TRXH2, TRX2	thioredoxin 2	-0.1	0	0	0.6
11	At5g39955	5	15993057	108148108								hAT-like transposase family (hobo/Ac/Tam3)	NA	NA	NA	NA
11	At5g39960	5	15995462	108150513								GTP binding	-0.4	0	0	0.2
11	At5g39970	5	15999183	108154234								catalytics	-1.5	-0.6	-0.4	0.5
11	At5g39980	5	16002491	108157542								Tetratricopeptide repeat (TPR)-like superfamily protein	0	0.1	-0.2	0
11	At5g39990	5	16005298	108160349								Core-2/I-branching beta-1,6-N-acetylglucosaminyltransferase family protein	-0.1	-0.1	0.1	0.2
11	At5g39995	5	16008713	108163764								pseudogene, similar to putative Myb/Myb-related protein	NA	NA	NA	NA
11	At5g40000	5	16011570	108166621	0.262857	0.000284344	0.575642	0.000174886	8.18079e-05	0.18283		P-loop containing nucleoside triphosphate hydrolases superfamily protein	NA	NA	NA	NA
11	At5g40000	5	16011711	108166762	0.262857	0.000345436	0.327606	8.86745e-05	2.56732e-05	0.334308		P-loop containing nucleoside triphosphate hydrolases superfamily protein	NA	NA	NA	NA
11	At5g40000	5	16011870	108166921								P-loop containing nucleoside triphosphate hydrolases superfamily protein	NA	NA	NA	NA
11	At5g40010	5	16018833	108173884							AATP1	AAA-ATPase 1	0.2	0.4	-1.7	-0.3
11	At5g40020	5	16024273	108179324								Pathogenesis-related thaumatin superfamily protein	0	0.4	-0.2	-0.1
11	At5g40030	5	16026117	108181168								Protein kinase superfamily protein	-0.4	0.4	-0.5	-0.2
11	At5g40040	5	16030478	108185529								60S acidic ribosomal protein family	-1.5	0.5	-3.4	-0.2
11	At5g40050	5	16031580	108186631								F-box/FBD-like domains containing protein	-0.2	0.4	-0.3	0
12	At5g45276	5	18341583	110496634								unknown pseudogene;	NA	NA	NA	NA
12	At5g45280	5	18349446	110504497								Pectinacetylesterase family protein	-0.1	0.2	-0.2	0.3
12	At5g45290	5	18350129	110505180								RING/U-box superfamily protein	NA	NA	NA	NA
12	At5g45300	5	18353383	110508434							BMY2, BAM8	beta-amylase 2	-0.4	0.3	-0.2	0
12	At5g45307	5	18358769	110513820								Encodes a microRNA that targets AGO1	NA	NA	NA	NA
12	At5g45310	5	18361110	110516161								unknown protein	0	0.5	-1.8	-1.7
12	At5g45310	5	18361390	110516441	0.205714	0.0218246	0.0144295	0.000267042	7.19596e-05	0.408157		unknown protein	0	0.5	-1.8	-1.7
12	At5g45320	5	18362585	110517636								FUNCTIONS IN	-0.6	0.5	-0.6	0.1
12	At5g45330	5	18365502	110520553							DCP5-L	decapping 5-like	NA	NA	NA	NA
12	At5g45340	5	18375271	110530322							CYP707A3	cytochrome P450, family 707, subfamily A, polypeptide 3	-1.2	-0.9	-1	0
12	At5g45350	5	18377170	110532221								proline-rich family protein	-0.2	0	-0.2	0.2
12	At5g49270	5	19973185	112128236							SHV2, DER9, MRH4, COBL9	COBRA-like extracellular glycosyl-phosphatidyl inositol-anchored protein family	-0.2	0.2	-1	-0.1
12	At5g49280	5	19978098	112133149								hydroxyproline-rich glycoprotein family protein	0.4	1.6	0.2	0.6
12	At5g49290	5	19979666	112134717							ATRLP56, RLP56	receptor like protein 56	0.5	1.4	-1.2	-0.2
12	At5g49300	5	19985739	112140790							GATA16	GATA transcription factor 16	NA	NA	NA	NA
12	At5g49301	5	19987939	112142990								Pseudogene of AT5G49310; importin alpha-1 subunit, putative	NA	NA	NA	NA
12	At5g49301	5	19989767	112144818	0.0742857	0.000467646	0.0947112	0.000168379	3.11559e-05	0.895718		Pseudogene of AT5G49310; importin alpha-1 subunit, putative	NA	NA	NA	NA
12	At5g49310	5	19990459	112145510							IMPA-5	importin alpha isoform 5	0	0.8	0	0.6
12	At5g49320	5	19996853	112151904								Protein of unknown function (DUF1218)	-0.7	0	-0.1	0.3
12	At5g49330	5	19999991	112155042							MYB111, ATMYB111, PFG3	myb domain protein 111	-0.8	-0.3	-0.3	0
12	At5g49334	5	20004197	112159248								unknown protein	NA	NA	NA	NA
12	At5g49340	5	20008578	112163629							TBL4	TRICHOME BIREFRINGENCE-LIKE 4	NA	NA	NA	NA
